# Supplementary material for: Probing the Framework Metal Dependent Properties of Actinide-Centered Polyoxoalkoxide Sandwich-Type Complexes
Source: Inorg Chem. 2025 Apr 30;64(18):9180–94. doi: 10.1021/acs.inorgchem.5c00780 (PMC12076555; doi:10.1021/acs.inorgchem.5c00780)
Supplement: Supplementary file 2 — ic5c00780_si_002.xyz [file ic5c00780_si_002.xyz]

47
1-NaMo5
Mo       19.234751   -0.822606    5.772510
Mo       16.053049    0.453131    6.653542
Mo       16.190991   -1.922153    4.327502
Mo       18.064712    2.359624    4.825371
Mo       18.206676   -0.006892    2.499877
 N       20.596749   -1.567295    6.618997
 O       21.504082   -2.083825    7.214822
 O       17.495887    0.063450    4.779187
 O       18.055598   -0.516044    7.397100
 O       18.163517   -2.534278    5.413773
 O       19.792536    1.118771    5.866442
 O       19.901130   -0.938667    3.866549
 O       14.735850    1.135346    5.735273
 O       15.535451    0.485805    8.299178
 O       15.759875   -1.391240    6.139814
 O       17.234007    1.986289    6.534297
 O       14.874461   -1.074583    3.554698
 O       15.751067   -3.589934    4.287839
 O       17.455304   -1.752767    2.871570
 O       16.636287    2.931719    4.004919
 O       19.004753    3.769154    5.158709
 O       18.949889    1.602936    3.273346
 O       16.764650    0.710218    1.831296
 O       19.241874   -0.307527    1.151633
 C       18.249773   -0.928097    8.740949
 C       18.206287   -3.701900    6.218521
 C       20.667585    1.690430    6.824732
 C       20.818921   -1.896495    3.366083
Na       14.951547    1.320977    3.324014
 O       13.033143    2.170045    2.271012
 C       12.934728    3.329856    1.432232
 H       12.142963    3.212219    0.691564
 H       12.753040    4.230802    2.019696
 H       13.886969    3.427890    0.918135
 H       19.231438   -1.384757    8.865229
 H       18.173353   -0.067530    9.408799
 H       17.485565   -1.652691    9.030399
 H       21.545091    1.057078    6.964593
 H       20.985469    2.675330    6.481775
 H       20.161453    1.804322    7.787284
 H       21.650213   -2.026000    4.060964
 H       20.324842   -2.862060    3.226935
 H       21.203327   -1.560979    2.402514
 H       19.231546   -3.918323    6.522062
 H       17.594938   -3.575446    7.115898
 H       17.814699   -4.547723    5.652022
 H       12.195738    2.048004    2.727110

 47
 {[Mo5O13(OMe)4NO][Na(MeOH)]}3−
 Mo       19.304015   -0.847317    5.723445
Mo       16.144912    0.381226    6.640625
Mo       16.277853   -1.944053    4.274975
Mo       18.120531    2.357431    4.844839
Mo       18.291308    0.014662    2.457187
 N       20.725399   -1.548513    6.501887
 O       21.720327   -2.032934    7.054320
 O       17.507312    0.041532    4.784218
 O       18.072739   -0.525734    7.408481
 O       18.185498   -2.619737    5.312639
 O       19.833072    1.222816    5.807184
 O       19.966123   -0.880108    3.686556
 O       14.799670    1.076801    5.755831
 O       15.614075    0.395783    8.291037
 O       15.799603   -1.455781    6.093004
 O       17.267678    1.983186    6.536281
 O       14.951417   -1.081800    3.513271
 O       15.808466   -3.609661    4.184656
 O       17.524489   -1.736214    2.802705
 O       16.667929    2.885337    4.011595
 O       18.989153    3.824514    5.151782
 O       18.990249    1.622155    3.261316
 O       16.807367    0.730212    1.852179
 O       19.251794   -0.223717    1.037243
 C       18.411150   -0.847531    8.734868
 C       18.067529   -3.611205    6.312100
 C       20.382821    1.744032    6.999803
 C       20.596543   -2.048696    3.198959
Na       15.065213    1.272611    3.376694
 O       13.148860    2.143537    2.310419
 C       13.073745    3.303346    1.470105
 H       12.254829    3.218096    0.754726
 H       12.949740    4.213841    2.058116
 H       14.012651    3.358540    0.925893
 H       19.323754   -0.328086    9.047926
 H       17.602031   -0.555054    9.408542
 H       18.584329   -1.923457    8.851900
 H       21.239250    1.141805    7.315099
 H       20.719132    2.772021    6.835981
 H       19.649580    1.750146    7.811680
 H       21.463028   -2.292953    3.819906
 H       19.916217   -2.904969    3.206820
 H       20.936064   -1.886924    2.171785
 H       19.055739   -3.888498    6.689181
 H       17.463851   -3.262481    7.155290
 H       17.588089   -4.502541    5.896775
 H       12.320650    2.057921    2.790942
 
 81
 2-Zr(Mo5)2
 Zr       13.462463    4.792362   14.745744
Mo        9.894357    5.388802   13.763148
Mo       12.161391    6.541930   11.690876
Mo        9.990080    8.794639   13.190648
Mo       11.071636    7.322877   16.132166
Mo       13.340835    8.480991   14.066005
Mo       13.711284    1.836550   17.043262
Mo       14.467728    1.279705   13.901669
Mo       16.151943    4.021082   17.243435
Mo       16.908363    3.461801   14.099987
Mo       16.927394    0.780810   16.290585
 O       11.315898    7.254461   13.795764
 O       13.143652    5.349883   12.602609
 O       14.097497    6.919704   14.529920
 O       12.405029    8.661908   15.747481
 O       13.540682    2.802953   13.720406
 O       12.254746    5.980009   16.217418
 O       15.597099    2.320032   15.695266
 O       10.716650    8.225853   11.356436
 O       11.299999    4.407339   14.279863
 O       13.274518    8.038766   12.191760
 O       12.920151    3.250219   16.274058
 O        9.631845    6.199929   15.491580
 O        8.712929    7.219394   13.143226
 O       13.515788    0.715742   15.477259
 O       15.522145    4.578762   13.892855
 O       14.898058    5.024787   16.446940
 O       10.508558    5.584148   11.939159
 O       11.732536    9.885018   13.418081
 O       14.861731    2.905397   18.157127
 O       16.083320    2.016586   13.131896
 O       12.509161    6.341385   10.030038
 O       15.972977   -0.162648   14.749282
 O        9.763333    8.913674   15.208921
 O       15.312425    0.325169   17.472791
 O       17.423142    4.209135   15.809908
 O       13.930239    0.192673   12.697624
 O       18.100603    1.736451   14.920556
 O       10.577946    7.696967   17.725330
 O       14.544176    9.689855   14.158799
 O       17.433033    2.219161   17.655431
 O        8.550340    4.343292   13.607809
 O        8.172597   10.990129   12.356604
 O       16.833738    4.944505   18.509613
 O       18.778526   -1.384527   17.129921
 O       12.599071    1.152517   18.145414
 N        8.896600   10.106090   12.689329
 O       18.161296    3.978818   13.058538
 C       10.855970    9.086789   10.221587
 H       11.743711    9.710831   10.335320
 H        9.976584    9.722976   10.138322
 H       10.954816    8.481162    9.322133
 N       18.038095   -0.515781   16.793023
 C        7.439437    7.125444   12.498390
 H        7.566041    6.737094   11.486622
 H        6.979748    8.110532   12.451065
 H        6.798744    6.449739   13.062798
 C       16.467449   -1.265732   13.983653
 H       15.628839   -1.803557   13.544419
 H       17.031377   -1.934977   14.630643
 H       17.117695   -0.902126   13.186290
 C       18.002574    1.992336   18.948430
 H       18.494003    2.902163   19.289194
 H       18.729904    1.184784   18.888935
 H       17.218749    1.720202   19.657094
 C       11.772395   11.258758   13.818845
 H       11.012461   11.817423   13.275109
 H       12.755665   11.669689   13.595173
 H       11.582881   11.341039   14.890368
 C        8.751684    9.601810   15.950902
 H        9.169855    9.952774   16.892920
 H        7.920979    8.925314   16.157991
 H        8.388878   10.450603   15.374904
 C       19.529228    1.710346   14.845006
 H       19.839461    1.933256   13.825468
 H       19.891512    0.724391   15.129672
 H       19.949337    2.457994   15.519700
 C       14.983405   -0.980393   17.957918
 H       14.289755   -0.889095   18.792120
 H       15.889582   -1.483608   18.290501
 H       14.516678   -1.565463   17.163849
 
 81
 3-Hf(Mo5)2
 Hf       13.462718    4.793032   14.747165
Mo        9.896154    5.388821   13.766976
Mo       12.162017    6.539952   11.692818
Mo        9.992621    8.794321   13.192565
Mo       11.075635    7.323802   16.133784
Mo       13.343371    8.479567   14.065624
Mo       13.709543    1.839287   17.044411
Mo       14.464163    1.281237   13.902918
Mo       16.151113    4.022097   17.242873
Mo       16.905813    3.461768   14.099747
Mo       16.924527    0.781508   16.291034
 O       11.318308    7.254676   13.797391
 O       13.143024    5.349691   12.608297
 O       14.096978    6.917040   14.529646
 O       12.408526    8.662799   15.747594
 O       13.539806    2.806641   13.725401
 O       12.259149    5.980797   16.214723
 O       15.595272    2.321068   15.696152
 O       10.717238    8.223073   11.357938
 O       11.304855    4.411177   14.283482
 O       13.275843    8.037079   12.191360
 O       12.922435    3.254224   16.273356
 O        9.634890    6.200960   15.495271
 O        8.715116    7.218238   13.146941
 O       13.512646    0.717823   15.479105
 O       15.517757    4.577199   13.895745
 O       14.896866    5.023650   16.444153
 O       10.509033    5.582299   11.942484
 O       11.734803    9.884250   13.417953
 O       14.861224    2.907264   18.158088
 O       16.079748    2.016812   13.131898
 O       12.510604    6.335925   10.032603
 O       15.968562   -0.161560   14.749535
 O        9.766330    8.913718   15.211030
 O       15.309466    0.326606   17.473536
 O       17.422481    4.209080   15.809114
 O       13.923313    0.196599   12.698268
 O       18.097260    1.736102   14.919545
 O       10.585017    7.696747   17.728123
 O       14.548333    9.686930   14.157205
 O       17.431517    2.219710   17.655242
 O        8.553922    4.340708   13.614381
 O        8.173863   10.988476   12.357634
 O       16.832564    4.947338   18.507901
 O       18.775116   -1.384977   17.128746
 O       12.595492    1.158132   18.146484
 N        8.898468   10.105124   12.690840
 O       18.156792    3.979997   13.056607
 C       10.856123    9.083109   10.222282
 H       11.744913    9.705949   10.334411
 H        9.977569    9.720535   10.139861
 H       10.952807    8.476781    9.323061
 N       18.034866   -0.515771   16.792666
 C        7.444410    7.122959   12.496749
 H        7.575790    6.736417   11.484892
 H        6.983151    8.107300   12.449041
 H        6.802641    6.445275   13.057545
 C       16.467013   -1.259973   13.979705
 H       15.630422   -1.797785   13.536619
 H       17.031475   -1.930807   14.624589
 H       17.117741   -0.891147   13.185149
 C       18.001568    1.993494   18.948114
 H       18.494010    2.903155   19.287843
 H       18.728082    1.185177   18.889044
 H       17.217772    1.722721   19.657334
 C       11.776474   11.258913   13.815316
 H       11.015998   11.816965   13.271725
 H       12.759671   11.668528   13.588949
 H       11.588956   11.343731   14.887000
 C        8.751388    9.597549   15.952464
 H        9.167068    9.948526   16.895585
 H        7.922563    8.918084   16.157390
 H        8.386661   10.445975   15.377132
 C       19.525893    1.709771   14.843486
 H       19.835807    1.931666   13.823627
 H       19.888240    0.724094   15.129002
 H       19.946248    2.458049   15.517332
 C       14.979149   -0.979259   17.956983
 H       14.284819   -0.888400   18.790670
 H       15.884670   -1.483486   18.289822
 H       14.512747   -1.563104   17.161826

 81
 4-Th(Mo5)2
 Th       13.429859    4.765284   14.748340
Mo        9.725877    5.522520   13.730469
Mo       12.017446    6.697574   11.645919
Mo        9.873512    8.952036   13.213754
Mo       10.937280    7.438610   16.139302
Mo       13.223271    8.613777   14.063810
Mo       13.826514    1.680542   17.126770
Mo       14.555402    1.104821   13.952259
Mo       16.282706    3.894212   17.287338
Mo       17.009529    3.316852   14.109594
Mo       17.044909    0.645547   16.323033
 O       11.214316    7.377932   13.804090
 O       13.041856    5.457242   12.443125
 O       14.081043    7.111686   14.530569
 O       12.277193    8.764222   15.748645
 O       13.564274    2.571684   13.669989
 O       12.095902    6.086937   16.324971
 O       15.680368    2.195963   15.726054
 O       10.568721    8.386152   11.362517
 O       11.063529    4.436092   14.226220
 O       13.143759    8.172524   12.190810
 O       12.918656    3.054909   16.417389
 O        9.503616    6.319072   15.464718
 O        8.585432    7.371436   13.118756
 O       13.630292    0.569249   15.548638
 O       15.678550    4.484861   13.834636
 O       15.034412    4.968039   16.580013
 O       10.375085    5.736134   11.917899
 O       11.595262   10.030658   13.422853
 O       14.986057    2.774634   18.197439
 O       16.160915    1.866951   13.175443
 O       12.303933    6.576785    9.967103
 O       16.097676   -0.315392   14.802772
 O        9.611940    9.034882   15.218278
 O       15.456995    0.181760   17.528100
 O       17.510934    4.078117   15.821774
 O       14.074700   -0.057227   12.796278
 O       18.210853    1.602602   14.951376
 O       10.396602    7.860580   17.704430
 O       14.364561    9.881954   14.140829
 O       17.560617    2.084757   17.681232
 O        8.336200    4.547424   13.543461
 O        8.052340   11.138865   12.376504
 O       17.021941    4.760024   18.560356
 O       18.918403   -1.497159   17.159143
 O       12.792302    0.935257   18.262926
 N        8.780341   10.259556   12.714567
 O       18.296211    3.777706   13.084871
 C       10.700439    9.271520   10.246390
 H       11.576851    9.908648   10.377024
 H        9.811437    9.895259   10.169385
 H       10.815346    8.685840    9.335838
 N       18.167485   -0.636806   16.822415
 C        7.434431    7.284260   12.274566
 H        7.737178    7.015079   11.261269
 H        6.923512    8.245244   12.253644
 H        6.762349    6.520613   12.662425
 C       16.571148   -1.449884   14.072078
 H       15.722916   -1.982150   13.645285
 H       17.120298   -2.111842   14.738994
 H       17.230408   -1.123072   13.266006
 C       18.134937    1.846313   18.969434
 H       18.608173    2.759522   19.326109
 H       18.877742    1.053954   18.896398
 H       17.357186    1.546600   19.673878
 C       11.695427   11.443098   13.625298
 H       10.937862   11.952304   13.032402
 H       12.684560   11.780675   13.321037
 H       11.545482   11.679927   14.680098
 C        8.589633    9.710831   15.955240
 H        8.991300   10.037823   16.912756
 H        7.753103    9.032841   16.132192
 H        8.240154   10.573436   15.391628
 C       19.640255    1.595800   14.902792
 H       19.966220    1.851969   13.896202
 H       20.010186    0.606732   15.166605
 H       20.038759    2.329084   15.606009
 C       15.160366   -1.120894   18.039043
 H       14.470595   -1.029444   18.876293
 H       16.079140   -1.599701   18.373310
 H       14.700030   -1.730423   17.259497

 47
 1-NaW4Mo
 Mo       18.958619   -0.997871    6.028637
 W       15.830844    0.397681    6.816209
 W       15.946618   -2.063083    4.545788
 W       17.945411    2.213939    4.963272
 W       18.062322   -0.243542    2.693587
 N       20.367275   -1.693888    6.841578
 O       21.338145   -2.150761    7.372637
 O       17.264775   -0.095865    4.966750
 O       17.790738   -0.581655    7.625579
 O       17.887617   -2.688104    5.670014
 O       19.562249    0.952603    6.035683
 O       19.652331   -1.132584    4.114950
 O       14.530119    1.086811    5.846506
 O       15.263291    0.497255    8.466012
 O       15.511721   -1.463205    6.344428
 O       17.055205    1.901928    6.666646
 O       14.638706   -1.214368    3.721376
 O       15.462725   -3.741806    4.540575
 O       17.237599   -1.961215    3.094642
 O       16.520502    2.796688    4.101739
 O       18.906223    3.642105    5.261752
 O       18.812091    1.398733    3.421705
 O       16.627966    0.495419    1.979567
 O       19.109061   -0.599235    1.341490
 C       18.223369   -0.422465    8.972473
 C       18.446599   -3.986107    5.498890
 C       20.890843    1.432592    6.217472
 C       20.979618   -1.408742    3.677949
Na       14.820882    1.191323    3.432455
 O       13.108471    2.252927    2.218697
 C       13.222013    3.475587    1.476943
 H       12.544436    3.480496    0.622346
 H       13.020033    4.342860    2.106941
 H       14.245434    3.530537    1.116108
 H       18.974798   -1.173501    9.215478
 H       18.655187    0.570760    9.116386
 H       17.369039   -0.531873    9.638887
 H       21.432678    0.787018    6.907782
 H       21.422589    1.456550    5.263860
 H       20.856300    2.444384    6.619780
 H       21.543190   -1.900134    4.469625
 H       20.947320   -2.058012    2.803122
 H       21.488012   -0.482795    3.402102
 H       19.216904   -4.163567    6.249367
 H       17.659791   -4.732390    5.601129
 H       18.890716   -4.076311    4.504905
 H       12.205396    2.168463    2.536955

 47
 {[W4O13(OMe)4MoNO][Na(MeOH)]}3−
 Mo       18.954348   -1.016428    6.116620
 W       15.779707    0.302925    6.892548
 W       15.992848   -2.105992    4.548967
 W       17.908044    2.199468    5.109254
 W       18.124806   -0.209338    2.799627
 N       20.307844   -1.746181    6.983363
 O       21.253310   -2.264051    7.578617
 O       17.265450   -0.109984    4.990236
 O       17.629484   -0.620855    7.752547
 O       17.814601   -2.773382    5.674954
 O       19.509217    1.046375    6.180657
 O       19.684813   -1.094360    4.130316
 O       14.508676    0.991109    5.863350
 O       15.099142    0.407479    8.503686
 O       15.492391   -1.540848    6.351232
 O       16.963235    1.847165    6.780229
 O       14.690322   -1.223581    3.727671
 O       15.471455   -3.777555    4.461304
 O       17.275316   -1.952256    3.095389
 O       16.476334    2.762871    4.225374
 O       18.797154    3.675967    5.430863
 O       18.808961    1.466762    3.542955
 O       16.697416    0.523965    2.044375
 O       19.193852   -0.507339    1.440888
 C       18.167687   -0.081419    8.949751
 C       18.493116   -3.937761    5.233160
 C       20.861715    1.418437    5.977857
 C       20.961608   -1.571992    3.760303
Na       14.907309    1.129418    3.518347
 O       13.182799    2.173588    2.275789
 C       13.299887    3.407891    1.555293
 H       12.608695    3.438215    0.711955
 H       13.119916    4.266306    2.204077
 H       14.317995    3.456596    1.178744
 H       18.960039   -0.733301    9.324357
 H       18.586114    0.914843    8.784637
 H       17.382466   -0.008416    9.705693
 H       21.511085    0.832896    6.632163
 H       21.171195    1.252297    4.942316
 H       20.989944    2.478926    6.207266
 H       21.090561   -2.613833    4.069046
 H       21.079869   -1.512136    2.677356
 H       21.753655   -0.981017    4.230646
 H       19.279634   -4.200505    5.943830
 H       17.787685   -4.768816    5.160768
 H       18.948787   -3.786118    4.250974
 H       12.285278    2.097541    2.611426

 81
 2-Zr(W4Mo)2
Mo       -0.894455    5.730879   20.036760
 W        1.489170    8.135682   19.327822
 W        2.124284    5.979885   21.744329
 W        1.721944    3.480650   19.624124
 W        1.088729    5.635038   17.202414
Mo        9.880401    6.085297   17.616827
 W        7.095438    4.241776   16.645808
 W        6.943333    7.535948   16.447044
 W        7.654549    7.761265   19.662388
 W        7.805544    4.465511   19.863137
Zr        4.487713    5.910622   18.803933
 O       -3.748269    5.541074   20.822780
 O        1.315581    9.857311   19.240258
 O        2.436340    6.099848   23.443606
 O        1.730524    1.754205   19.758404
 O        0.622108    5.503300   15.539351
 O       12.740957    6.199117   16.840084
 O        6.959092    2.942424   15.508880
 O        6.707719    8.672389   15.161542
 O        7.943303    9.067290   20.763471
 O        8.201169    3.324786   21.105465
 O       -0.646162    7.753710   19.871384
 O       -0.085187    5.877811   21.923314
 O       -0.432826    3.725293   20.099401
 O       -1.003118    5.563643   18.007024
 O        1.692926    7.801398   21.227141
 O        1.876587    4.073072   21.464144
 O        1.039243    3.803818   17.834065
 O        0.830334    7.512798   17.612407
 O        3.214731    7.756738   18.954413
 O        3.725916    6.005703   20.911071
 O        3.401177    3.988805   19.190730
 O        2.890643    5.742000   17.233797
 O        9.273056    4.553688   16.368814
 O        9.149607    7.382507   16.204649
 O        9.775241    7.612663   18.970316
 O        9.908103    4.726271   19.137098
 O        7.041504    5.827848   15.529569
 O        7.495738    8.645327   17.943225
 O        8.208398    6.189309   20.656974
 O        7.740863    3.377878   18.259047
 O        5.444030    4.531029   17.323269
 O        5.317959    7.193580   17.156211
 O        5.894926    7.368258   19.762474
 O        6.019447    4.708545   19.926219
 O        1.176188    5.799416   19.567903
 O        7.806310    6.020755   18.068508
 N       -2.612786    5.629248   20.491573
 N       11.602541    6.149551   17.169315
 C       -1.427786    8.753654   20.543801
 H       -2.471656    8.448549   20.550707
 H       -1.323752    9.699130   20.015759
 H       -1.073446    8.868817   21.568428
 C       -0.722189    5.640599   23.189857
 H       -0.452769    4.651407   23.559078
 H       -1.800716    5.702573   23.070644
 H       -0.390326    6.392900   23.902997
 C       -1.168562    2.680126   20.756029
 H       -2.218492    2.956358   20.810763
 H       -0.778700    2.528884   21.762495
 H       -1.061948    1.758548   20.187125
 C       -2.068134    4.959037   17.256718
 H       -2.054944    5.352328   16.242406
 H       -3.019019    5.192250   17.730135
 H       -1.929076    3.878021   17.228635
 C        9.914367    4.170443   15.141550
 H        9.657681    3.137691   14.914421
 H       10.991914    4.263507   15.254002
 H        9.575659    4.813435   14.329019
 C        9.839344    8.043057   15.130263
 H        9.670255    9.116469   15.199889
 H        9.461624    7.680563   14.175103
 H       10.904148    7.837947   15.201181
 C       10.670123    8.731866   19.067908
 H       10.374000    9.502933   18.356390
 H       11.682944    8.402520   18.848159
 H       10.624731    9.134710   20.077536
 C       10.910520    3.726113   19.376944
 H       10.902686    3.461240   20.432178
 H       11.885696    4.121990   19.103410
 H       10.694504    2.840788   18.778540

 81
 3-Hf(W4Mo)2
 Mo       -0.913193    5.682770   19.880880
 W        1.496110    8.132155   19.364897
 W        2.105174    5.787318   21.610412
 W        1.680661    3.464535   19.302725
 W        1.075817    5.811546   17.056010
Mo        9.849196    6.182980   17.446979
 W        7.051808    4.414747   16.376780
 W        6.912952    7.713431   16.437157
 W        7.653242    7.680437   19.659396
 W        7.792052    4.382996   19.593500
Hf        4.472292    5.917107   18.680093
 O       -3.776412    5.628263   20.654203
 O        1.360021    9.858276   19.414067
 O        2.412906    5.773681   23.314260
 O        1.667198    1.732017   19.297014
 O        0.612389    5.813549   15.386642
 O       12.732880    6.178452   16.752383
 O        6.905748    3.207476   15.143890
 O        6.667981    8.948446   15.246423
 O        7.963509    8.893359   20.857227
 O        8.198838    3.148143   20.737530
 O       -0.630275    7.724119   19.853427
 O       -0.107592    5.698299   21.773024
 O       -0.479073    3.679879   19.817473
 O       -1.022516    5.726033   17.851000
 O        1.692447    7.646636   21.233520
 O        1.836518    3.912853   21.182873
 O        0.990911    3.937917   17.552633
 O        0.852191    7.661672   17.593134
 O        3.215647    7.747003   18.967213
 O        3.708728    5.861796   20.782198
 O        3.366535    3.986934   18.917455
 O        2.877365    5.874198   17.101778
 O        9.232367    4.741969   16.115580
 O        9.119046    7.577296   16.134733
 O        9.776791    7.553895   18.950262
 O        9.872268    4.705822   18.881616
 O        6.998690    6.083746   15.387624
 O        7.506693    8.686183   18.007294
 O        8.192519    6.035726   20.532407
 O        7.701077    3.418137   17.912452
 O        5.408384    4.653007   17.088795
 O        5.296178    7.316998   17.136954
 O        5.891647    7.294895   19.733283
 O        6.003407    4.627958   19.689060
 O        1.156633    5.775495   19.419849
 O        7.782051    6.075663   17.921805
 N       -2.636043    5.640250   20.328187
 N       11.580973    6.200437   17.034315
 C       -1.433272    8.709365   20.523278
 H       -1.378331    9.646296   19.972480
 H       -1.061412    8.864576   21.536018
 H       -2.464768    8.368065   20.562699
 C       -0.776729    5.842961   23.036868
 H       -0.401734    5.091643   23.729674
 H       -1.846283    5.708547   22.898889
 H       -0.584396    6.835108   23.443836
 C       -1.164268    2.653243   20.552126
 H       -0.970327    1.691540   20.081780
 H       -2.232324    2.858186   20.544023
 H       -0.803391    2.633356   21.580733
 C       -2.154527    6.068050   17.036407
 H       -2.147077    7.138752   16.831276
 H       -3.069328    5.804049   17.561362
 H       -2.096662    5.519643   16.098369
 C       10.031087    3.868346   15.300054
 H       11.054829    4.232133   15.273014
 H        9.624523    3.848872   14.290424
 H       10.014234    2.860793   15.714227
 C        9.711425    7.934636   14.875836
 H        9.451019    7.190850   14.122449
 H        9.333169    8.907756   14.569799
 H       10.792367    7.978281   14.987412
 C       10.868473    8.018563   19.759377
 H       10.649528    9.026117   20.106804
 H       11.779739    8.023142   19.166214
 H       10.994360    7.358446   20.617893
 C       10.879241    3.697374   19.062658
 H       11.846373    4.094903   18.764804
 H       10.641885    2.823290   18.456285
 H       10.909224    3.409619   20.111704

 81
 4-Th(W4Mo)2
 Mo       -1.055777    5.799638   20.068714
 W        1.398009    8.216706   19.655756
 W        1.987773    5.678467   21.732123
 W        1.441688    3.520941   19.255484
 W        0.851207    6.057085   17.177172
Mo       10.009694    6.170778   17.328133
 W        7.162902    4.492262   16.227091
 W        7.096295    7.818413   16.429397
 W        7.906786    7.635227   19.657617
 W        7.972577    4.313330   19.453648
Th        4.478202    5.959125   18.701377
 O       -3.930388    5.684726   20.779428
 O        1.212028    9.929095   19.832798
 O        2.232474    5.539026   23.440117
 O        1.294742    1.799100   19.158880
 O        0.276073    6.185444   15.549999
 O       12.887557    6.138262   16.623354
 O        7.046867    3.348451   14.933747
 O        6.951335    9.107364   15.282405
 O        8.354186    8.788422   20.869361
 O        8.463353    3.040188   20.518028
 O       -0.751501    7.811272   20.148099
 O       -0.239438    5.631317   21.931656
 O       -0.695160    3.793465   19.815498
 O       -1.205604    5.942156   18.030527
 O        1.611747    7.568382   21.468065
 O        1.665623    3.856922   21.157708
 O        0.767519    4.151562   17.552705
 O        0.715912    7.859945   17.871116
 O        3.121200    7.942243   19.193984
 O        3.631973    5.774413   20.990359
 O        3.166089    3.904841   18.869939
 O        2.654489    6.077092   17.074537
 O        9.346619    4.790463   15.949651
 O        9.305570    7.625831   16.092297
 O       10.006938    7.479599   18.889208
 O       10.040062    4.644519   18.692120
 O        7.120982    6.214615   15.336749
 O        7.728533    8.692851   18.039839
 O        8.399944    5.930722   20.439254
 O        7.806727    3.441019   17.727549
 O        5.493362    4.661491   16.901973
 O        5.435519    7.518827   17.069770
 O        6.131706    7.362027   19.844343
 O        6.187965    4.498629   19.668672
 O        1.034151    5.859322   19.555595
 O        7.922854    6.089143   17.851302
 N       -2.779607    5.733676   20.494190
 N       11.734892    6.169646   16.902560
 C       -1.748293    8.844642   20.127975
 H       -1.976036    9.113048   19.095915
 H       -1.366910    9.718271   20.651863
 H       -2.650671    8.486278   20.617379
 C       -0.903449    5.838965   23.187879
 H       -0.402943    5.255410   23.957270
 H       -1.941019    5.524692   23.104268
 H       -0.863918    6.895978   23.452938
 C       -1.453166    2.733812   20.419307
 H       -1.273699    1.811284   19.871737
 H       -2.511338    2.982830   20.384212
 H       -1.144025    2.605065   21.457121
 C       -2.320617    5.497233   17.242625
 H       -2.291674    5.992104   16.274410
 H       -3.246352    5.746093   17.756416
 H       -2.262324    4.417714   17.099842
 C       10.151742    3.782264   15.318683
 H       11.145255    4.180570   15.127049
 H        9.685559    3.492297   14.379410
 H       10.228377    2.908896   15.966747
 C        9.921566    8.091388   14.881842
 H        9.657323    7.428100   14.057717
 H        9.563916    9.095633   14.665622
 H       11.001644    8.103037   15.008287
 C       11.132527    7.843587   19.702750
 H       10.943929    8.815431   20.153516
 H       12.024939    7.890956   19.083085
 H       11.272974    7.101544   20.489161
 C       11.127531    3.779226   19.057020
 H       12.042979    4.125317   18.584650
 H       10.911968    2.762285   18.731723
 H       11.248942    3.791008   20.138873
 
 81
 [Th{W4O13(OMe)4MoNO}2]5− (duplet configuration)
Mo       -1.098198    5.763497   20.095536
W         1.337686    8.201574   19.749378
W         1.963543    5.601731   21.778870
W         1.376114    3.497562   19.238501
W         0.829384    6.093344   17.178815
Mo       10.064289    6.273541   17.374156
W         7.206260    4.652485   16.191024
W         7.110978    7.955660   16.557559
W         7.908707    7.620398   19.777703
W         8.004427    4.316712   19.400275
Th        4.362364    5.915779   18.753185
 O       -4.006177    5.615000   20.803844
 O        1.181853    9.929756   19.949491
 O        2.232506    5.473958   23.499167
 O        1.326164    1.769596   19.030217
 O        0.273147    6.297651   15.536788
 O       12.968799    6.426833   16.660397
 O        7.078259    3.559015   14.840501
 O        6.898662    9.304226   15.474327
 O        8.287815    8.719605   21.075470
 O        8.460105    2.973673   20.411974
 O       -0.777870    7.875571   20.236764
 O       -0.213215    5.566950   22.044701
 O       -0.704083    3.674277   19.787119
 O       -1.222470    5.980466   17.961604
 O        1.566512    7.533454   21.538508
 O        1.754851    3.820342   21.196365
 O        0.832961    4.222334   17.433941
 O        0.675420    7.897380   17.952368
 O        3.072628    7.959607   19.278430
 O        3.632370    5.839189   21.081173
 O        3.202369    4.018189   18.853915
 O        2.644819    6.253373   17.062797
 O        9.343315    4.947498   15.850951
 O        9.270054    7.879519   16.185290
 O        9.988996    7.574696   19.085109
 O       10.067879    4.639506   18.764450
 O        7.120531    6.415058   15.369841
 O        7.726538    8.761742   18.216877
 O        8.396960    5.878000   20.493172
 O        7.841676    3.505786   17.634508
 O        5.529636    4.760337   16.851795
 O        5.460602    7.607798   17.185965
 O        6.141099    7.318071   19.937381
 O        6.219373    4.468915   19.624620
 O        1.020854    5.837319   19.585055
 O        7.959034    6.139894   17.879448
 N       -2.816768    5.681033   20.513389
 N       11.782746    6.367456   16.954436
 C       -1.763362    8.755325   19.707123
 H       -1.877554    8.615642   18.630318
 H       -1.472390    9.789548   19.900190
 H       -2.720772    8.557310   20.191755
 C       -0.791544    6.281649   23.132618
 H       -0.285825    6.007831   24.060258
 H       -1.848691    6.024157   23.211594
 H       -0.699685    7.359629   22.985350
 C       -1.255521    2.733251   20.705641
 H       -1.048925    1.719733   20.356958
 H       -2.335107    2.878331   20.762584
 H       -0.829377    2.858383   21.702872
 C       -2.184470    5.208107   17.250272
 H       -2.165550    5.480301   16.193348
 H       -3.178536    5.409972   17.652274
 H       -1.977353    4.139562   17.342351
 C       10.133859    3.940568   15.230451
 H       11.162228    4.289221   15.137943
 H        9.738625    3.722937   14.236628
 H       10.128996    3.015922   15.812297
 C        9.753873    8.055641   14.856171
 H        9.490579    7.203038   14.227156
 H        9.319777    8.959521   14.425496
 H       10.839666    8.155945   14.879256
 C       11.036854    7.503236   20.048816
 H       10.899351    8.285614   20.797142
 H       11.995379    7.649733   19.549543
 H       11.042947    6.532861   20.548900
 C       10.992619    3.559557   18.710152
 H       11.972507    3.933163   18.413215
 H       10.675782    2.799735   17.992046
 H       11.069498    3.092217   19.693316

 81
 [Th{W4O13(OMe)4MoNO}2]5− (quartet configuration)
Mo       -1.097832    5.763338   20.095457
W         1.337717    8.201887   19.749761
W         1.963787    5.601693   21.778890
W         1.376397    3.497554   19.238406
W         0.829724    6.093500   17.178766
Mo       10.064090    6.273572   17.374300
W         7.206171    4.652595   16.191305
W         7.111040    7.955906   16.557263
W         7.908712    7.620936   19.777658
W         8.004244    4.317093   19.400590
Th        4.362373    5.916916   18.753341
 O       -4.005749    5.613892   20.803918
 O        1.181544    9.930050   19.949894
 O        2.232795    5.474000   23.499158
 O        1.326341    1.769621   19.030166
 O        0.273425    6.297954   15.536798
 O       12.968571    6.428490   16.660844
 O        7.078391    3.559022   14.840820
 O        6.898731    9.304355   15.473894
 O        8.287625    8.720356   21.075297
 O        8.459910    2.974244   20.412576
 O       -0.777576    7.875474   20.236872
 O       -0.212785    5.566667   22.044557
 O       -0.703692    3.674226   19.786826
 O       -1.222030    5.980600   17.961661
 O        1.566788    7.533478   21.538847
 O        1.755425    3.820239   21.196387
 O        0.833478    4.222459   17.433654
 O        0.675858    7.897461   17.952436
 O        3.072755    7.960551   19.279022
 O        3.632583    5.839432   21.081212
 O        3.202450    4.018931   18.853877
 O        2.645109    6.253699   17.062714
 O        9.343476    4.947433   15.851314
 O        9.269857    7.879462   16.185225
 O        9.988613    7.575017   19.085020
 O       10.067940    4.639874   18.764654
 O        7.120584    6.415056   15.369734
 O        7.726288    8.762094   18.216647
 O        8.396872    5.878536   20.493389
 O        7.841758    3.505868   17.634887
 O        5.529572    4.760275   16.851812
 O        5.460564    7.608049   17.185415
 O        6.141112    7.318501   19.937405
 O        6.219300    4.469236   19.624745
 O        1.020949    5.837467   19.585228
 O        7.958813    6.140192   17.879517
 N       -2.816458    5.680722   20.513240
 N       11.782548    6.368020   16.954738
 C       -1.763169    8.755250   19.707345
 H       -1.876801    8.616165   18.630405
 H       -1.472603    9.789443   19.901177
 H       -2.720709    8.556590   20.191436
 C       -0.791226    6.281066   23.132628
 H       -0.285837    6.006740   24.060303
 H       -1.848458    6.023807   23.211228
 H       -0.699050    7.359073   22.985824
 C       -1.255332    2.732844   20.704880
 H       -1.049841    1.719476   20.355110
 H       -2.334737    2.878835   20.762709
 H       -0.828366    2.856716   21.701918
 C       -2.184074    5.208426   17.250193
 H       -2.164345    5.480000   16.193124
 H       -3.178267    5.411173   17.651461
 H       -1.977730    4.139801   17.343018
 C       10.133586    3.939664   15.231612
 H       11.162877    4.286338   15.141977
 H        9.740344    3.723923   14.236577
 H       10.125457    3.014395   15.812415
 C        9.753598    8.055090   14.855971
 H        9.488735    7.203015   14.226906
 H        9.320807    8.959757   14.425629
 H       10.839545    8.153651   14.878779
 C       11.036564    7.503826   20.048695
 H       10.899481    8.286830   20.796435
 H       11.995084    7.649496   19.549193
 H       11.042225    6.533808   20.549467
 C       10.991599    3.559015   18.709331
 H       11.970746    3.931117   18.408110
 H       10.671530    2.797974   17.993972
 H       11.071596    3.093701   19.693221
